# Supplementary material for: Female excellence in rock climbing likely has an evolutionary origin
Source: Curr Res Physiol. 2021 Feb 6;4:39–46. doi: 10.1016/j.crphys.2021.01.004 (PMC8562198; doi:10.1016/j.crphys.2021.01.004)
Supplement: Application [file mmc1.xlsx]

## Sheet: Sheet1
5.15d	5.15c	5.15b	5.15a		5.15d	5.15c	5.15b	5.15a	5.15, Total
Adam Ondra	Ghisolfi, Stefano	Amma, Sachi	Albertini, Eric	Male	1	4	21	61	87
	Megos, Alex	Andrada, Dani	Bailey, Sean	Female	0	0	1	2	3
	Schubert, Jakob	Bertle, Pirmin	Bana, Luca
	Sharma, Chris	Bouin, Sébastien	Barbero, Pablo
		Camargo, Felipe	Bečan, Klemen
		Diaz-Rullo, Jorge	Belhaj, Said
		Eiter, Angela*	Bindhammer, Andreas
		Flor, Jonatan	Bock, Markus
		Garriga, Alex	Bouyoud, Mathieu
		Ghisolfi, Stefano	Caldwell, Tommy
		Guadalcázar, Jonathan	Cardwell, John
		Hong, Matty	Carnati, Stefano
		Lachat, Cédric	Chen, Tristan
		Marin, Edu	Dherbilly, Baptiste
		McClure, Steve	Felix, Luis Alfonso
		Midtbø, Magnus	Ferenc, Kamil
		Parmentier, Hugo	Firnenburg, David
		Pringle, Ethan	Foley, Mike
		Sæther, Sindre	Fuertes, Daniel
		Siegrist, Jonathan	Fürst, Stefan
		Woods, Daniel	Gaskins, John
		Zehani, Loïc	Graham, Dave
			Gruper, Jesse
			Haladaj, Mateusz
			Hayes, Margo*
			Hemetzberger, Roland
			Hojer, Jan
			Huber, Alex
			Jung, Daniel
			Konečný, Jakub
			Koyamada, Dai
			Kruder, Jernej
			Larcher, Jacopo
			Larrocha, Gonzalo
			Litz, James
			Loskot, Klem
			Martin, Buster
			Martinez, Lucien
			Millet, Sylvain
			Moroni, Gabriele
			Neumärker, Felix
			Oddo, Enzo
			Palmer, Andrew
			Pereyra, Danilo
			Pou, Iker
			Pouvreau, Gérôme
			Puigblanque, Ramón Julián
			Raboutou, Shawn
			Ravanal, Tomás
			Reffo, Silvio
			Robinson, Paul
			Rouhling, Fred
			Rull, Gerard
			Rullo, Jorge Diaz
			Schab, Piotr
			Schibli, Stephan
			Sharafutdinov, Dimitri
			Škofic, Domen
			Son, Sangwon
			Usobiaga, Patxi
			Verhoeven, Anak*
			Vorotnikov, Vasya
			Zeni, Alessandro
			Athletes marked with * are female
